# Supplementary material for: Screening for drought tolerance in cultivars of the ornamental genus Tagetes (Asteraceae)
Source: PeerJ. 2016 Jun 15;4:e2133. doi: 10.7717/peerj.2133 (PMC4911946; doi:10.7717/peerj.2133)
Supplement: Supplemental Information 1 [file peerj-04-2133-s001.xlsx]

## Sheet: SL
	Species	Cultivar	Treatment	Length of Stem (cm)
	Tagetes patula	Bolero	Control	12
				13
				18
				17
				16
				14
				11.5
				17.5
				11.5
			DS	13
				13
				15
				12
				10
				10.5
				13
				12
				8
		Orange Flame	Control	12
				10.5
				8.5
				9.5
				13
				10
				11.5
				10.5
				12
			DS	9
				9.5
				8.5
				8
				10
				8.5
				8
				8.5
				11
		Orion	Control	9
				9
				9
				8.5
				11
				9
				9
				8.5
				9
			DS	7
				7
				6
				6.5
				7
				6.5
				7
				6.5
				6.5
		Robuszta	Control	9
				8.5
				9
				6.5
				7.5
				8
				9
				8
				8
			DS	9
				7
				6
				7
				7.5
				7
				6
				7.5
				6
		Szinkeverek	Control	10.5
				9.5
				10
				10.5
				9.5
				10
				9.5
				10
				9
			DS	9
				7
				8
				6.5
				7.5
				6.5
				7
				7.5
				7
	Tagetes tenuifolia	Luna gold	Control	20
				17.5
				18.5
				20.5
				19.5
				25
				18
				28
				17.5
			DS	16.5
				16
				19
				16.5
				14.5
				17.5
				16
				18.5
				18
		Luna lemon	Control	19.5
				19.5
				20
				18.5
				19.5
				17
				21
				17.5
				16.5
			DS	12
				13
				12.5
				13.5
				12
				13.5
				12.5
				14.5
				15
		Luna orange	Control	19
				16
				19.5
				17
				26
				19
				18
				17.5
				17.5
			DS	14
				13.5
				13.5
				15.5
				15
				15.5
				15
				16.5
				16.5
		Sarga	Control	20
				22.5
				25
				25
				25.5
				26.5
				29.5
				23.5
				25
			DS	14.5
				16.5
				17
				12
				15.5
				16
				14.5
				12.5
				13.5
	Tagetes erecta	Alacsony citromsarga	Control	12
				10
				11.5
				7
				8.5
				6.5
				8
				7.5
				7
			DS	3.5
				5.5
				5.5
				4.5
				4.5
				6.5
				6
				7
				6
		Aranysarga	Control	19
				15.5
				21
				17
				17
				18
				16.5
				17
				17.5
			DS	13
				10
				14
				8
				10
				12
				12.5
				10.5
				13
		Cupid golden yellow	Control	8
				5
				8
				6
				5.5
				7
				5
				7.5
				6.5
			DS	7
				5
				6
				6
				5
				5.5
				6
				5
				4

## Sheet: FW
	Species	Cultivar	Treatment	Fresh weight (g)
	Tagetes patula	Bolero	Control	5.32
				4.593
				5.308
				6.06
			DS	1.738
				1.355
				1.764
				1.876
		Orange Flame	Control	4.99
				3.892
				6.396
				4.983
			DS	1.36
				1.234
				1.369
				1.565
		Orion	Control	8.363
				8.122
				8.35
				10.316
			DS	1.192
				1.131
				1.048
				1.312
		Robuszta	Control	3.853
				5.323
				5.824
				5.752
			DS	1.313
				1.152
				1.184
				2.186
		Szinkeverek	Control	9.361
				8.793
				8.551
				8.018
			DS	1.543
				1.823
				1.317
				1.32
	Tagetes tenuifolia	Luna gold	Control	13.45
				13.52
				13.675
				13.29
			DS	7.146
				6.586
				7.12
				6.61
		Luna lemon	Control	6.01
				7.199
				6.972
				4.092
			DS	0.572
				0.55
				0.437
				0.466
		Luna orange	Control	7.88
				7.508
				7.931
				8.248
			DS	0.47
				0.522
				0.51
				0.47
		Sarga	Control	8.71
				8.59
				8.985
				8.323
			DS	0.56
				0.671
				0.63
				0.59
	Tagetes erecta	Alacsony citromsarga	Control	4.08
				4.13
				4.11
				4.102
			DS	2.522
				2.1
				2.4
				2.22
		Aranysarga	Control	5.887
				9.2885
				6.45
				7.172
			DS	6.267
				4.237
				5.05
				5.45
		Cupid golden yellow	Control	2.758
				2.611
				1.917
				2.857
			DS	2.764
				1.762
				2.168
				2.22

## Sheet: WC%
	Species	Cultivar	Treatment	WC%
	Tagetes patula	Bolero	Control	91.8036
				91.9095
				92.4106
				91.5246
			DS	86.1438
				85.0288
				85.0352
				87.0112
		Orange Flame	Control	91.6096
				92.0087
				92.5358
				93.8057
			DS	72.9675
				73.9255
				73.6501
				75.351
		Orion	Control	91.8195
				91.0903
				91.685
				90.4036
			DS	62.8814
				63.5965
				63.4766
				75.1527
		Robuszta	Control	91.8989
				92.1661
				92.0476
				91.2433
			DS	78.2716
				73.6264
				76.1039
				75.9615
		Szinkeverek	Control	92.3557
				91.7733
				91.6602
				92.7779
			DS	74.7312
				73.7206
				71.9472
				74.8899
	Tagetes tenuifolia	Luna gold	Control	91.1517
				91.542
				91.1171
				90.2819
			DS	82.2682
				87.1843
				87.4346
				80.2469
		Luna lemon	Control	90.95
				90.5114
				90.7603
				90.4494
			DS	47.0073
				33.1034
				35.2636
				41.0943
		Luna orange	Control	90.7522
				90.7296
				91.1435
				89.1538
			DS	24.3969
				38.9933
				31.596
				20.871
		Sarga	Control	90.2539
				92.0083
				91.1776
				91.8667
			DS	69.5096
				76.3158
				75.741
				75.4975
	Tagetes erecta	Alacsony citromsarga	Control	90.4801
				92.4594
				93.9966
				91.5691
			DS	75.0903
				86.4764
				86.8949
				74.9035
		Aranysarga	Control	93.054
				93.4341
				94.2197
				96.1607
			DS	70.5128
				73.7271
				86.9905
				79.9024
		Cupid golden yellow	Control	92.0044
				92.1621
				90.695
				91.3011
			DS	72.6848
				61.6246
				64.6173
				70.1554

## Sheet: Chl a+b
	Species	Cultivar	Treatment	Chl a+b (µg. g-1 DW)
	Tagetes patula	Bolero	Control	12.73
				12.91
				10.08
				10.04
			DS	12.73
				12.92
				10.18
				10.26
		Orange Flame	Control	14.89
				14.98
				15.96
				9.65
			DS	4.61
				5.28
				4.74
				4.92
		Orion	Control	17.09
				14.39
				14.63
				16.73
			DS	3.06
				4.11
				3.39
				3.21
		Robuszta	Control	18.58
				17.03
				14.28
				11.51
			DS	3.11
				4.84
				3.11
				3.03
		Szinkeverek	Control	12.25
				12.54
				13.71
				9.65
			DS	4.36
				3.77
				4.11
				5.68
	Tagetes tenuifolia	Luna gold	Control	9.79
				9.49
				9.59
				9.88
			DS	6.87
				7.11
				5.19
				6.16
		Luna lemon	Control	9.99
				8.01
				7.99
				9.13
			DS	1.94
				1.09
				1.59
				1.97
		Luna orange	Control	15.89
				11.98
				9.05
				10.65
			DS	2.84
				2.93
				2.82
				3.33
		Sarga	Control	14.01
				11.62
				10.81
				9.85
			DS	5.98
				4.57
				5.26
				6.24
	Tagetes erecta	Alacsony citromsarga	Control	14.89
				13.11
				12.15
				12.36
			DS	5.63
				5.16
				3.42
				3.59
		Aranysarga	Control	9.34
				9.38
				8.94
				9.3
			DS	1.95
				3.01
				3.98
				3.95
		Cupid golden yellow	Control	9.01
				8.06
				10.81
				9.16
			DS	3.16
				3.68
				5.12
				4.11

## Sheet: Caro
	Species	Cultivar	Treatment	Caro (µg. g-1 DW)
	Tagetes patula	Bolero	Control	1.45
				1.22
				0.98
				1.39
			DS	1.45
				1.39
				0.95
				0.97
		Orange Flame	Control	1.73
				1.83
				1.48
				1.52
			DS	0.88
				0.88
				0.64
				0.75
		Orion	Control	1.49
				1.51
				1.23
				1.54
			DS	0.37
				0.44
				0.39
				0.42
		Robuszta	Control	1.73
				1.54
				1.34
				1.41
			DS	0.74
				0.61
				0.54
				0.82
		Szinkeverek	Control	1.79
				1.5
				1.44
				1.87
			DS	0.59
				0.49
				0.44
				0.52
	Tagetes tenuifolia	Luna gold	Control	1.42
				1.49
				1.31
				1.34
			DS	1.02
				1.04
				0.86
				0.88
		Luna lemon	Control	1.55
				1.31
				1.2
				1.42
			DS	0.21
				0.19
				0.26
				0.34
		Luna orange	Control	1.63
				1.33
				1.45
				1.57
			DS	0.44
				0.44
				0.38
				0.31
		Sarga	Control	1.76
				1.43
				1.54
				1.63
			DS	0.96
				0.72
				0.91
				0.61
	Tagetes erecta	Alacsony citromsarga	Control	2.23
				2.18
				1.76
				1.8
			DS	1.61
				1.53
				1.36
				1.09
		Aranysarga	Control	2.51
				2.49
				2.03
				2.07
			DS	0.82
				0.95
				1.17
				0.86
		Cupid golden yellow	Control	2.57
				1.68
				2.12
				2.06
			DS	0.97
				0.61
				0.73
				0.85

## Sheet: Pro
	Species	Cultivar	Treatment	Pro (µmol. g-1 DW)
	Tagetes patula	Bolero	Control	4.34339
				8.89935
				8.14529
				6.04962
			DS	66.5887
				76.9477
				81.8406
				43.9763
		Orange Flame	Control	5.48245
				5.01432
				7.8025
				2.95777
			DS	195.32
				300.398
				280.836
				224.829
		Orion	Control	2.10035
				4.11357
				6.20528
				3.11089
			DS	289.45
				251.724
				318.919
				185.863
		Robuszta	Control	3.23187
				3.42102
				6.99622
				4.27723
			DS	342.225
				261.418
				259.457
				239.949
		Szinkeverek	Control	8.11057
				5.88329
				4.74832
				5.95398
			DS	372.317
				331.515
				363.315
				386.139
	Tagetes tenuifolia	Luna gold	Control	11.7084
				19.2513
				16.0526
				15.4262
			DS	44.1573
				46.7267
				44.9448
				44.7152
		Luna lemon	Control	6.14365
				9.4291
				6.23904
				7.12
			DS	248.273
				285.575
				216.686
				172.482
		Luna orange	Control	6.09155
				6.43592
				6.18433
				6.14585
			DS	234.247
				203.108
				294.869
				246.313
		Sarga	Control	7.42485
				8.31098
				9.77262
				7.95212
			DS	81.5952
				99.3148
				84.1242
				87.2695
	Tagetes erecta	Alacsony citromsarga	Control	3.02317
				2.27108
				2.29525
				2.31585
			DS	105.632
				94.6995
				99.4826
				88.3944
		Aranysarga	Control	3.35923
				2.74145
				2.19133
				2.77259
			DS	253.941
				252.178
				238.472
				247.651
		Cupid golden yellow	Control	2.28977
				1.83159
				2.74013
				2.35194
			DS	385.974
				361.799
				291.133
				334.889

## Sheet: GB
	Species	Cultivar	Treatment	GB (µmol. g-1 DW)
	Tagetes patula	Bolero	Control	2.08501
				2.29492
				2.637
				1.57426
			DS	9.1587
				8.65762
				9.28728
				9.30994
		Orange Flame	Control	2.37507
				2.27532
				2.3549
				2.5885
			DS	9.69073
				9.71167
				11.9375
				12.6232
		Orion	Control	3.14835
				2.46203
				3.24662
				3.48109
			DS	10.414
				12.8974
				12.9155
				9.39279
		Robuszta	Control	2.5267
				2.12634
				2.69683
				1.96185
			DS	5.35368
				6.81364
				5.86515
				6.31029
		Szinkeverek	Control	1.22678
				1.40424
				2.04533
				1.37412
			DS	7.0447
				8.10529
				9.40359
				7.38828
	Tagetes tenuifolia	Luna gold	Control	6.58981
				6.54514
				7.26395
				7.89904
			DS	14.5617
				10.1635
				12.973
				13.6288
		Luna lemon	Control	3.52925
				3.4932
				2.61916
				3.2075
			DS	21.7329
				24.1749
				17.2886
				15.0355
		Luna orange	Control	3.97578
				3.8815
				5.81821
				5.99762
			DS	11.7632
				16.6568
				16.7961
				15.6859
		Sarga	Control	3.11595
				3.3164
				3.4702
				3.79655
			DS	15.7569
				15.0595
				14.8209
				13.6048
	Tagetes erecta	Alacsony citromsarga	Control	3.17571
				3.62231
				3.3725
				2.93994
			DS	16.2842
				14.025
				17.9539
				15.1722
		Aranysarga	Control	3.24522
				3.38116
				2.5919
				1.99225
			DS	8.6165
				7.19459
				7.12115
				6.64648
		Cupid golden yellow	Control	2.58497
				3.545
				4.10714
				4.04284
			DS	10.6042
				10.4286
				13.3465
				11.2377

## Sheet: TSS
	Species	Cultivar	Treatment	TSS (mg eq. glucose. g-1 DW)
	Tagetes patula	Bolero	Control	20.8042
				20.5425
				17.6833
				25.4959
			DS	51.377
				61.6116
				50.1906
				34.9545
		Orange Flame	Control	30.088
				23.447
				21.1144
				24.6716
			DS	44.3541
				29.1176
				41.2039
				31.3636
		Orion	Control	35.8678
				20.2727
				20.303
				21.6288
			DS	38.9489
				33.6364
				38.623
				32.7674
		Robuszta	Control	26.5073
				39.6591
				24.2815
				19.6281
			DS	40.2674
				35.6198
				38.3471
				28.9443
		Szinkeverek	Control	18.2219
				12.81
				19.3109
				12.2193
			DS	29.6281
				25
				33.1695
				29.639
	Tagetes tenuifolia	Luna gold	Control	6.81818
				9.32231
				12.3214
				10.6952
			DS	30.7438
				27.6263
				19.0364
				20.6061
		Luna lemon	Control	12.5758
				20.7071
				17.0727
				15.8081
			DS	25.8722
				29.0182
				25.3247
				17.5636
		Luna orange	Control	17.1074
				19.5105
				16.4666
				18.7438
			DS	38.2867
				22.4727
				26.3306
				32.4793
		Sarga	Control	20.5556
				15.3535
				15.9091
				21.0978
			DS	29.405
				29.2657
				25.2545
				27.124
	Tagetes erecta	Alacsony citromsarga	Control	12.1645
				12.7841
				16.2514
				13.5486
			DS	19.1746
				18.9545
				14.6533
				14.5335
		Aranysarga	Control	17.4242
				21.406
				20.9903
				19.4589
			DS	20.7198
				20.7227
				22.8595
				26.2875
		Cupid golden yellow	Control	14.2072
				11.8182
				9.98182
				10.9185
			DS	19.2614
				10.9636
				18.915
				14.9307

## Sheet: MDA
	Species	Cultivar	Treatment	MDA (nmole. g-1 DW)
	Tagetes patula	Bolero	Control	416.596
				247.493
				206.869
				258.761
			DS	306.673
				331.743
				229.797
				249.655
		Orange Flame	Control	324.035
				313.136
				311.156
				300.056
			DS	476.269
				245.831
				282.345
				399.207
		Orion	Control	254.927
				326.857
				198.386
				236.72
			DS	358.264
				347.182
				358.663
				340.163
		Robuszta	Control	201.786
				230.128
				204.708
				228.115
			DS	282.521
				326.857
				314
				304.849
		Szinkeverek	Control	271.163
				351.739
				445.258
				393.396
			DS	459.874
				321.903
				368.034
				402.417
	Tagetes tenuifolia	Luna gold	Control	417.684
				442.069
				434.175
				432.656
			DS	416.069
				518.842
				377.306
				439.688
		Luna lemon	Control	367.684
				429.298
				513.071
				404.8
			DS	403.514
				432.929
				413.26
				476.284
		Luna orange	Control	507.152
				389.449
				399.411
				433.156
			DS	463.278
				400.524
				453.182
				487.708
		Sarga	Control	624.432
				453.291
				511.566
				460.076
			DS	645.493
				594.66
				674.518
				642.075
	Tagetes erecta	Alacsony citromsarga	Control	465.953
				531.223
				339.516
				321.29
			DS	440.321
				453.959
				487.151
				379.96
		Aranysarga	Control	499.925
				410.37
				401.938
				495.285
			DS	595.752
				521.681
				539.37
				579.485
		Cupid golden yellow	Control	501.263
				442.375
				361.516
				330.397
			DS	654.157
				678.141
				422.295
				542.118

## Sheet: TPC
	Species	Cultivar	Treatment	TPC (mg eq. GA. g-1 DW)
	Tagetes patula	Bolero	Control	3.75464
				4.08954
				7.54505
				6.49216
			DS	5.37627
				6.67085
				4.9772
				9.1069
		Orange Flame	Control	4.6366
				9.41546
				8.05316
				6.53059
			DS	9.43966
				6.56136
				8.10112
				10.1645
		Orion	Control	6.76019
				8.09138
				4.28592
				9.88218
			DS	10.1961
				9.53276
				7.13945
				6.96602
		Robuszta	Control	4.81869
				3.98563
				5.0723
				4.64577
			DS	6.93712
				7.65361
				8.07053
				8.05228
		Szinkeverek	Control	6.47465
				6.43548
				6.2154
				5.95436
			DS	7.38558
				6.51897
				8.55266
				6.35903
	Tagetes tenuifolia	Luna gold	Control	9.5819
				6.57432
				6.2674
				6.11494
			DS	8.46684
				7.86207
				8.35345
				8.20785
		Luna lemon	Control	4.7626
				9.76418
				6.48621
				5.01459
			DS	7.12036
				6.27
				7.86207
				6.98652
		Luna orange	Control	7.71317
				8.21944
				8.20785
				9.36207
			DS	9.67639
				9.43103
				12.3113
				8.69649
		Sarga	Control	8.11258
				6.48621
				7.17241
				5.72312
			DS	7.25016
				7.86207
				7.47989
				6.78481
	Tagetes erecta	Alacsony citromsarga	Control	4.16798
				3.19397
				5.01857
				4.12562
			DS	3.63793
				4.44138
				4.06429
				5.46897
		Aranysarga	Control	3.84483
				3.46646
				3.4868
				4.86063
			DS	3.94636
				4.24846
				4.0121
				4.31458
		Cupid golden yellow	Control	2.12276
				2.9322
				2.04939
				2.98661
			DS	2.96832
				3.69517
				3.57241
				2.33737

[truncated: 1 more sheets: TF]
